# Supplementary material for: Redundancy in Genotyping Arrays
Source: PLoS One. 2007 Mar 14;2(3):e287. doi: 10.1371/journal.pone.0000287 (PMC1805688; doi:10.1371/journal.pone.0000287)
Supplement: Table S1 — Cumulative distribution showing the proportion of SNPs typed with a maximum number of discrepencies when compared to genotypes generated with all 5 probes and both strands.By default RLMM uses the information from both the sense and antisense strands, but we further modified it in two ways. Method 1 selected the strand with the strongest signal averaged across A and B probe sets. Method 2 selected the strand with the larger difference between average A and average B allele intensities. Performance for method 2 was inferior across all parameter combinations, therefore method 1 results are shown in subsequent figures/tables. (0.02 MB XLS) [file pone.0000287.s002.xls]

## Sheet: sup table 1
	Supplementary Table 1: Cumulative distribution showing the proportion of SNPs typed with a maximum number of discrepencies
		when compared to genotypes generated with all 5 probes and both strands.
	Probes, Strands, Method	Maximum number of discrepencies
		0	1 or less	2 or less	3 or less	4 or less	5 or more
	1,1,1	0.507531	0.691503	0.778714	0.830156	0.863789	1
	1,1,2	0.435566	0.607514	0.697846	0.757107	0.79805	1
	1,2,-	0.651967	0.836245	0.904003	0.936262	0.953223	1
	3,1,1	0.811686	0.891401	0.921387	0.937822	0.949355	1
	3,1,2	0.748423	0.843555	0.883429	0.905682	0.920573	1
	3,2,-	0.944488	0.975068	0.9846	0.98884	0.992012	1
	5,1,1	0.893199	0.940332	0.957734	0.966621	0.973117	1
	5,1,2	0.850254	0.90999	0.93287	0.945997	0.954528	1
	5,2	1	1	1	1	1	1
	By default RLMM uses the information from both the sense and antisense strands, but we further modified it in two ways. Method 1 selected the strand with the strongest signal averaged across A and B probe sets. Method 2 selected the strand with the larger difference between average A and average B allele intensities. Performance for method 2 was inferior across all parameter combinations, therefo…
