# Supplementary material for: Redundancy in Genotyping Arrays
Source: PLoS One. 2007 Mar 14;2(3):e287. doi: 10.1371/journal.pone.0000287 (PMC1805688; doi:10.1371/journal.pone.0000287)
Supplement: Table S2 — Cumulative distribution showing the proportion of SNPs typed with a maximum number of discrepencies when compared to HapMap genotypes.By default RLMM uses the information from both the sense and antisense strands, but we further modified it in two ways. Method 1 selected the strand with the strongest signal averaged across A and B probe sets. Method 2 selected the strand with the larger difference between average A and average B allele intensities. Performance for method 2 was inferior across all parameter combinations, therefore method 1 results are shown in subsequent figures/tables. (0.02 MB XLS) [file pone.0000287.s003.xls]

## Sheet: sup table 2
	Supplementary Table 2: Cumulative distribution showing the proportion of SNPs typed with a maximum number of discrepencies
		when compared to HapMap genotypes.
	Probes, Strands, Method	Maximum number of discrepencies
		0	1 or less	2 or less	3 or less	4 or less	5 or more
	1,1,1	0.431709	0.635945	0.739861	0.800469	0.840255	1
	1,1,2	0.359445	0.549775	0.654235	0.722714	0.770034	1
	1,2,-	0.574625	0.784745	0.870315	0.912481	0.935888	1
	3,1,1	0.732721	0.848988	0.894265	0.917954	0.934989	1
	3,1,2	0.672264	0.798876	0.854104	0.884127	0.904423	1
	3,2	0.849363	0.92916	0.957046	0.969584	0.977886	1
	5,1,1	0.808827	0.899906	0.933846	0.949438	0.960701	1
	5,1,2	0.770277	0.868684	0.907777	0.927305	0.940686	1
	5,2	0.865386	0.939561	0.965199	0.975693	0.982721	1
	By default RLMM uses the information from both the sense and antisense strands, but we further modified it in two ways. Method 1 selected the strand with the strongest signal averaged across A and B probe sets. Method 2 selected the strand with the larger difference between average A and average B allele intensities. Performance for method 2 was inferior across all parameter combinations, therefo…
