# Supplementary material for: Redundancy in Genotyping Arrays
Source: PLoS One. 2007 Mar 14;2(3):e287. doi: 10.1371/journal.pone.0000287 (PMC1805688; doi:10.1371/journal.pone.0000287)
Supplement: Table S3 — Misclassified genotypes accumulate in heterozygotes.The number of probes per strand and strands used is indicated in the upper left-hand corner of each box. The numbers represent counts of genotypes binned by their “true” genotypes (HapMap calls) compared to how RLMM classified them (RLMM Calls). When only one probe and one strand are used, a large excess of misclassified heterozygotes is seen. False positive rate corresponds to the proportion of misclassified genotypes in each column or row. Relative amount indicates the proportion of each type of false positive within the total number of misclassified genotypes. (0.02 MB XLS) [file pone.0000287.s004.xls]

## Sheet: Sup table 3
										HapMap Call
	R		11	AA	AB	BB		31	AA	AB	BB		51	AA	AB	BB
	L		AA	1615369	45509	4048			1633168	20105	1686			1637336	10970	974
	M		AB	22050	1428547	20674			6482	1479899	5987			3113	1497846	3161
	M		BB	3921	45878	1605704			1690	19930	1622753			891	11118	1626291
False positive				0.015823	0.0601256	0.0151629			0.00497886	0.02634	0.00470613			0.00243947	0.0145322	0.00253615
Relative amount				0.173667	0.659912	0.166421			0.138206	0.731159	0.130635			0.125051	0.744943	0.130007
	C		12	AA	AB	BB		32	AA	AB	BB		52	AA	AB	BB
	A		AA	1634476	21904	1181			1639865	4614	582			1640088	2730	556
	L		AB	5827	1477626	6405			882	1510815	1136			681	1514372	796
	L		BB	1037	20404	1622840			593	4505	1628708			571	2832	1629074
False positive				0.00418195	0.0278354	0.00465277			0.000898656	0.0059996	0.00105371			0.000762791	0.00365937	0.000829231
Relative amount				0.114042	0.759076	0.126882			0.11301	0.75448	0.13251			0.145255	0.696838	0.157907
			Supplementary Table 3. Misclassified genotypes accumulate in heterozygotes.The number of probes per strand and strands used is indicated in the upper left-hand corner of each box. The numbers represent counts of genotypes binned by their "true" genotypes (HapMap calls) compared to how RLMM classified them (RLMM Calls). When only one probe and one strand are used, a large excess of misclassified h…
